# Supplementary material for: Development and Evaluation of a Radiomics-Based 3D Volumetric and Densitometric Tomographic Scoring System for Chronic Rhinosinusitis with Nasal Polyposis: A Comparative Analysis
Source: J Pers Med. 2026 Apr 30;16(5):244. doi: 10.3390/jpm16050244 (PMC13208975; doi:10.3390/jpm16050244)
Supplement: Supplementary file 1 [file jpm-16-00244-s001.zip]

Archive with 1 entries (1 files):
- jpm-4173861-supplementary.pdf
